# Supplementary material for: Synechococcus elongatus PCC 7942 as a Platform for Bioproduction of Omega-3 Fatty Acids
Source: Life (Basel). 2022 May 29;12(6):810. doi: 10.3390/life12060810 (PMC9224711; doi:10.3390/life12060810)
Supplement: Supplementary file 1 [file life-12-00810-s001.zip]

Archive with 1 entries (1 files):
- life-1741479-supplementary.pdf
